# Supplementary material for: Phenological and Geographical Effects on Phenolic and Triterpenoid Content in Vaccinium vitis-idaea L. Leaves
Source: Plants (Basel). 2021 Sep 23;10(10):1986. doi: 10.3390/plants10101986 (PMC8539284; doi:10.3390/plants10101986)
Supplement: Supplementary file 1 [file plants-10-01986-s001.zip]

Archive with 1 entries (1 files):
- plants-1376200-supplementary.pdf
